# Supplementary material for: Cell cycle synchronisation of Trypanosoma brucei by centrifugal counter-flow elutriation reveals the timing of nuclear and kinetoplast DNA replication
Source: Sci Rep. 2017 Dec 14;7:17599. doi: 10.1038/s41598-017-17779-z (PMC5730572; doi:10.1038/s41598-017-17779-z)
Supplement: Supplementary file 2 — Supplementary Table S1 [file 41598_2017_17779_MOESM2_ESM.xlsx]

## Sheet: Sheet1
Table S1	CASY-TT Cell size distribution raw data. Pcf T. brucei cells were synchronised by centrifugal elutriation, eluted at 18 ml/min, and placed back into culture for the indicated periods of time
Size bin / mM	Asynchronous cells	0h	1h	2h	3h	4h	5h	6h	7h	8h
3	5	9	5	2	1	2	1	4	2	5
3.025	3	8	2	2	2	0	1	1	3	2
3.05	12	16	3	0	2	1	2	2	2	1
3.075	9	14	2	0	4	1	1	1	4	4
3.1	8	13	3	3	2	1	1	0	0	6
3.125	23	15	3	1	3	1	1	1	4	4
3.15	14	19	5	2	0	2	3	0	3	4
3.175	7	25	2	2	1	3	1	3	1	3
3.2	6	33	5	4	2	3	0	4	1	3
3.225	9	28	4	1	1	2	0	3	3	2
3.25	16	35	7	2	3	3	1	5	0	4
3.275	15	58	10	7	2	5	1	0	0	2
3.3	24	70	6	5	0	1	2	2	2	2
3.325	24	75	9	5	3	3	3	1	2	0
3.35	39	95	13	5	4	2	1	2	2	3
3.375	31	74	14	7	2	3	2	1	6	6
3.4	15	112	15	3	0	2	0	0	3	8
3.425	38	111	18	9	6	3	1	1	6	8
3.45	28	114	20	5	6	4	3	2	5	3
3.475	34	106	34	6	7	4	2	2	9	16
3.5	30	119	33	6	8	5	0	2	5	9
3.525	25	133	34	12	4	5	3	1	9	14
3.55	45	128	35	13	8	2	1	4	8	22
3.575	38	122	44	2	11	5	2	2	11	22
3.6	40	120	64	9	16	8	1	2	5	31
3.625	55	95	70	21	9	2	9	4	17	30
3.65	41	119	60	21	7	17	6	7	15	30
3.675	55	112	75	21	19	5	2	1	14	41
3.7	56	93	74	22	17	15	6	3	13	45
3.725	40	85	82	32	15	12	8	2	9	40
3.75	54	91	69	36	33	7	8	6	11	42
3.775	63	63	92	41	37	16	6	5	15	26
3.8	58	70	72	40	24	22	13	8	16	56
3.825	52	65	87	48	48	26	10	2	14	37
3.85	71	52	101	51	39	29	14	10	18	48
3.875	52	47	90	73	44	33	12	2	25	43
3.9	76	42	65	65	62	38	13	8	14	46
3.925	65	37	88	61	62	43	17	14	18	44
3.95	65	37	89	54	71	29	19	11	10	31
3.975	67	37	83	58	68	59	30	17	12	43
4	73	30	61	77	66	53	24	9	20	32
4.025	69	31	71	72	55	55	33	15	18	41
4.05	73	27	71	87	73	63	52	19	22	35
4.075	59	38	50	76	80	73	42	27	27	29
4.1	64	28	42	85	60	66	39	26	20	31
4.125	52	25	48	70	70	75	55	30	20	30
4.15	82	27	37	73	61	75	49	30	21	39
4.175	54	22	42	85	77	71	49	30	35	32
4.2	68	23	37	54	61	73	51	45	26	39
4.225	85	26	37	72	59	71	60	54	32	34
4.25	70	20	31	64	65	71	51	41	34	32
4.275	71	25	24	67	65	75	64	41	41	29
4.3	78	16	24	43	53	77	57	40	35	34
4.325	64	21	16	42	53	68	68	42	42	26
4.35	77	21	22	61	40	55	56	55	33	38
4.375	59	16	22	38	45	47	72	43	40	23
4.4	54	20	20	64	46	67	70	52	53	46
4.425	58	21	11	34	34	58	50	49	71	37
4.45	64	13	19	45	21	48	63	56	56	44
4.475	81	19	14	23	19	51	53	50	55	52
4.5	71	19	17	28	23	50	53	53	76	51
4.525	58	15	20	23	30	40	55	51	61	47
4.55	66	20	12	18	29	49	70	66	70	49
4.575	49	23	8	21	21	32	52	67	63	53
4.6	49	20	11	11	14	35	54	56	57	60
4.625	45	20	12	18	12	22	45	42	75	50
4.65	36	21	12	23	16	28	40	66	68	51
4.675	45	17	18	19	23	36	43	50	58	61
4.7	48	19	12	11	19	28	36	38	61	44
4.725	51	16	13	19	16	17	40	47	55	48
4.75	42	10	19	17	11	21	35	42	45	44
4.775	48	11	18	19	19	20	45	50	47	51
4.8	35	16	8	14	13	14	28	36	59	49
4.825	39	10	15	15	12	13	16	37	42	34
4.85	36	13	7	13	20	16	28	24	41	39
4.875	39	7	10	12	13	9	21	31	44	45
4.9	26	12	7	13	10	14	21	24	45	33
4.925	37	9	13	12	14	19	26	27	30	47
4.95	28	7	10	9	4	16	19	34	24	41
4.975	29	11	17	11	8	14	15	24	25	40
5	28	13	11	12	9	16	21	18	27	34
5.025	27	10	12	9	13	14	16	22	30	28
5.05	27	11	11	11	18	14	15	12	22	22
5.075	29	5	8	10	10	8	13	19	20	19
5.1	19	8	11	7	9	12	16	17	27	23
5.125	25	5	8	8	11	12	9	13	28	17
5.15	13	2	7	3	11	20	19	15	23	26
5.175	22	9	3	7	6	11	14	17	18	16
5.2	16	10	8	5	4	12	15	15	27	25
5.225	22	6	11	4	10	12	11	12	14	14
5.25	19	4	9	6	9	10	6	13	11	15
5.275	20	4	5	9	9	9	10	9	14	13
5.3	17	11	6	4	6	6	11	11	18	14
5.325	14	3	8	8	3	9	13	7	14	19
5.35	11	8	5	3	6	9	15	5	3	10
5.375	15	7	12	8	10	12	15	12	9	18
5.4	8	5	6	7	9	7	10	7	13	15
5.425	9	6	4	9	11	13	11	14	8	15
5.45	20	6	5	3	7	5	7	8	10	4
5.475	11	2	4	7	8	14	13	6	18	14
