# Supplementary material for: Cell cycle synchronisation of Trypanosoma brucei by centrifugal counter-flow elutriation reveals the timing of nuclear and kinetoplast DNA replication
Source: Sci Rep. 2017 Dec 14;7:17599. doi: 10.1038/s41598-017-17779-z (PMC5730572; doi:10.1038/s41598-017-17779-z)
Supplement: Supplementary file 3 — Supplementary Table S2 [file 41598_2017_17779_MOESM3_ESM.xlsx]

## Sheet: Sheet1
Table S2	CASY-TT Cell size distribution raw data. Bsf T. brucei cells were synchronised by centrifugal elutriation, eluted at 15 ml/min, and placed back into culture for the indicated periods of time
Size bin / mM	Asynchronous cells	0h	1h	2h	3h	4h	5h	6h	7h
3	3	3	0	1	1	0	5	3	6
3.025	1	4	3	2	2	1	4	5	7
3.05	4	9	6	3	2	0	3	2	4
3.075	7	7	4	1	4	3	0	2	4
3.1	4	5	4	3	2	0	4	4	3
3.125	3	7	7	2	0	3	8	2	8
3.15	3	10	4	5	2	0	4	8	3
3.175	11	8	5	6	6	3	3	6	8
3.2	6	21	6	2	3	4	3	4	5
3.225	9	18	9	6	8	5	3	7	5
3.25	5	12	17	6	5	6	6	6	6
3.275	5	22	23	5	2	2	2	10	12
3.3	8	38	19	5	3	5	6	17	10
3.325	6	31	27	10	4	6	6	15	12
3.35	8	27	23	7	2	6	5	19	18
3.375	8	28	27	10	9	6	11	20	15
3.4	14	28	31	6	6	2	9	19	24
3.425	11	31	33	12	9	5	6	20	25
3.45	5	30	23	19	9	5	3	20	19
3.475	17	29	35	15	7	8	14	17	26
3.5	10	35	35	16	7	9	6	21	25
3.525	13	31	35	21	5	4	5	25	22
3.55	14	32	32	24	7	3	8	23	32
3.575	14	39	48	19	12	6	12	16	40
3.6	11	38	40	33	17	6	9	22	27
3.625	11	36	35	25	11	9	12	21	36
3.65	12	37	39	26	16	3	4	20	28
3.675	8	33	43	33	13	10	7	16	23
3.7	16	33	37	19	21	10	8	20	34
3.725	17	28	36	36	14	8	8	16	27
3.75	18	44	31	27	19	11	4	20	30
3.775	12	30	35	37	15	9	6	11	40
3.8	14	15	38	35	24	15	6	14	24
3.825	18	24	43	30	29	23	13	20	26
3.85	10	28	28	33	26	22	9	8	29
3.875	15	20	21	33	31	18	16	19	20
3.9	11	18	18	40	32	16	18	14	16
3.925	17	14	21	33	22	23	13	6	16
3.95	14	20	16	27	38	27	14	8	17
3.975	14	9	22	27	28	22	18	8	16
4	10	13	11	36	28	22	15	16	15
4.025	19	22	25	33	31	27	17	14	24
4.05	16	14	9	27	31	28	26	16	19
4.075	8	14	18	18	23	36	22	15	19
4.1	15	13	17	24	28	34	23	14	11
4.125	12	7	15	18	25	42	30	15	12
4.15	15	10	13	20	22	43	23	19	16
4.175	12	7	8	13	23	29	29	21	10
4.2	15	11	9	13	17	25	33	22	10
4.225	6	5	18	19	32	36	26	20	14
4.25	19	8	10	17	18	35	40	22	15
4.275	9	6	7	21	24	21	33	19	20
4.3	10	4	6	12	15	24	35	21	15
4.325	11	8	7	12	24	25	47	22	17
4.35	13	9	8	9	18	15	31	14	10
4.375	8	5	4	7	15	23	42	16	15
4.4	13	7	11	9	18	18	30	18	12
4.425	7	5	3	14	12	26	40	31	11
4.45	14	7	7	9	20	22	28	15	6
4.475	14	7	7	6	8	10	26	18	13
4.5	8	4	6	6	12	13	18	15	10
4.525	10	7	4	5	7	13	34	17	13
4.55	7	8	2	6	9	17	29	18	16
4.575	5	4	6	6	3	6	20	20	14
4.6	1	6	2	5	14	16	32	20	14
4.625	10	3	7	3	7	8	23	22	15
4.65	2	6	5	9	5	10	20	16	11
4.675	7	5	4	4	2	11	23	16	9
4.7	11	2	3	6	4	9	15	13	13
4.725	4	6	4	5	3	10	17	8	5
4.75	3	4	8	3	8	6	16	12	10
4.775	9	3	4	5	4	6	10	15	4
4.8	2	6	3	9	6	8	16	11	10
4.825	1	2	0	4	4	9	11	11	7
4.85	2	3	5	3	5	4	9	17	7
4.875	9	8	2	6	3	10	8	11	12
4.9	4	2	5	1	5	10	7	11	8
4.925	5	4	1	5	3	11	6	10	17
4.95	3	4	5	2	6	3	8	12	9
4.975	3	1	2	3	3	1	15	7	6
5	5	2	0	5	5	7	6	5	10
5.025	5	2	4	0	5	9	9	7	10
5.05	3	3	1	4	4	3	6	8	7
5.075	5	6	2	4	0	6	4	8	6
5.1	2	2	5	1	3	5	9	10	7
5.125	3	2	1	3	3	4	3	5	9
5.15	6	2	3	0	3	2	6	11	11
5.175	6	2	0	2	2	3	6	5	7
5.2	7	1	1	4	2	8	3	4	9
5.225	2	1	2	5	3	5	6	12	5
5.25	7	0	4	1	3	5	4	7	12
5.275	4	2	0	1	3	1	3	7	11
5.3	5	5	2	1	4	3	5	0	3
5.325	4	2	2	4	2	6	4	4	8
5.35	3	2	2	2	1	5	2	6	8
5.375	2	1	3	2	2	3	2	5	6
5.4	2	1	1	2	3	2	6	5	2
5.425	1	0	1	1	3	1	7	8	4
5.45	1	3	0	3	3	4	4	4	7
5.475	1	0	2	1	0	1	3	5	15
